# Supplementary material for: Combination of a Deep Eutectic Solvent and Macroporous Resin for Green Recovery of Iridoids, Chlorogenic Acid, and Flavonoids from Eucommia ulmoides Leaves
Source: Molecules. 2024 Feb 5;29(3):737. doi: 10.3390/molecules29030737 (PMC10856201; doi:10.3390/molecules29030737)
Supplement: Supplementary file 1 [file molecules-29-00737-s001.zip]

Archive with 1 entries (1 files):
- molecules-2840878-supplementary.pdf
